# Supplementary material for: Effects of synthetic fertilizer and farm compost on soil nematode community in long-term crop rotation plots: A morphological and metabarcoding approach
Source: PLoS One. 2020 Mar 17;15(3):e0230153. doi: 10.1371/journal.pone.0230153 (PMC7077811; doi:10.1371/journal.pone.0230153)
Supplement: S1 Data — (CSV) [file pone.0230153.s005.csv]

Plot_id	treatment	compost	nitrogen	sample_date	Alaimidae	Allantonematidae	Amplimerlinus	Anaplectus	Anatonchus	Anguinidae	Aphelenchoides	Aphelenchoididae	Aphelenchus	Aporcelaimidae	Belondiridae	Cephalobidae	Clarkus	Cruznema	Cylindrolaimus	Dauer	Diplogasteridae	Diploscapter	Ditylenchus	Dolichodoridae	Dorylaimida	Dorylaimidae	EPN	Geocenamus	Heterodera	Heteroderidae	Iotonchus	Meloidogyne	Mesorhabditis	Micoletzkya	Miconchus	Monhysteridae	Mononchus	Mydonomidae	Mylonchulus	Nordiidae	Nygolaimus	Panagrolaimus	Paratylenchus	Pareudiplogaster	Pellioditis	Plectus	Poikilolaimus	Pratylenchus	Prismatolaimus
C0_312_0_1	C0_0	0	0	Apr-15	0	0	65	0	81	0	97	0	129	0	0	404	0	0	0	0	0	0	16	32	0	16	0	0	16	0	0	0	0	0	0	0	0	0	0	0	0	0	16	0	0	0	0	194	0
C1_313_200_1	C1_200	1	200	Apr-15	0	0	27	0	27	0	14	0	27	0	0	354	0	41	0	123	0	0	54	0	0	0	0	14	27	0	0	0	14	0	0	41	0	14	0	0	0	14	82	0	0	68	0	286	0
C0_314_200_1	C0_200	0	200	Apr-15	0	0	59	0	30	0	30	0	44	0	0	296	0	15	0	281	15	0	59	0	0	0	0	0	44	0	0	0	44	0	0	15	0	0	0	0	0	0	89	0	0	44	0	207	0
C0_111_200_1	C0_1	0	200	Apr-15	0	0	33	0	0	0	33	0	0	17	0	347	0	50	0	33	0	0	83	0	0	0	17	0	0	0	0	0	0	0	0	17	0	0	0	0	0	50	347	0	0	33	0	430	0
C1_112_200_1	C1_200	1	200	Apr-15	0	0	5	0	117	0	43	0	16	0	0	308	0	27	0	53	16	0	32	0	0	5	0	11	48	0	0	32	11	0	16	32	0	0	0	0	0	16	58	0	21	5	5	234	0
C0_113_0_1	C0_0	0	0	Apr-15	0	0	112	0	14	0	14	0	42	0	0	154	0	14	0	28	0	0	14	0	0	0	42	0	0	0	0	56	0	0	0	28	0	0	0	0	0	14	42	0	0	28	0	126	0
C1_114_0_1	C1_0	1	0	Apr-15	0	0	26	0	26	0	38	0	115	0	0	153	0	0	0	294	0	0	13	0	0	0	0	13	64	0	0	0	64	0	0	13	0	0	0	0	0	0	128	13	0	0	0	102	0
C1_243_0_1	C1_0	1	0	Apr-15	34	0	67	0	0	0	50	0	84	0	0	269	0	0	0	118	17	0	50	0	0	17	0	0	0	0	0	67	0	0	0	0	0	0	0	0	0	67	0	0	0	34	0	50	0
C0_244_0_1	C0_0	0	0	Apr-15	0	0	253	13	13	0	51	0	152	0	0	278	0	0	0	38	0	0	38	0	0	63	0	13	25	0	0	0	0	0	0	51	0	13	0	0	0	51	0	0	0	63	0	76	0
C1_245_200_1	C1_200	1	200	Apr-15	0	0	0	117	0	0	15	0	59	0	0	587	0	0	0	59	0	0	44	0	0	0	0	0	44	0	0	0	0	0	0	0	0	0	15	0	0	0	0	0	0	29	0	103	0
C0_246_200_1	C0_200	0	200	Apr-15	0	0	40	13	0	0	27	0	40	0	0	695	0	27	0	27	0	0	0	0	0	0	0	0	27	0	0	0	80	0	0	27	0	0	0	0	0	13	13	27	0	0	0	200	0
C1_311_0_1	C1_0	1	0	Apr-15	0	0	12	0	36	0	95	0	24	0	0	381	0	95	0	83	0	0	12	0	0	0	12	0	0	0	0	36	36	0	0	24	0	0	0	0	0	0	12	0	0	0	0	59	0
C0_312_0_2	C0_0	0	0	Nov-15	0	0	20	0	99	0	0	0	40	10	0	149	0	89	0	10	0	0	0	0	0	0	0	0	60	0	0	0	99	0	0	0	0	0	0	0	0	0	288	0	0	30	0	109	0
C1_313_200_2	C1_200	1	200	Nov-15	0	0	70	0	35	0	247	0	0	106	0	458	0	458	0	529	0	0	35	0	0	0	0	0	282	0	0	0	211	0	0	0	0	0	0	0	0	70	247	0	0	0	0	564	0
C0_314_200_2_MO	C0_200	0	200	Nov-15	0	0	24	24	0	0	73	0	24	24	0	364	0	922	0	24	0	0	49	0	0	24	0	97	510	0	0	73	49	0	0	24	24	0	0	0	0	24	655	0	0	24	0	97	0
C0_111_200_2_MO	C0_200	0	200	Nov-15	0	0	26	26	0	0	0	0	79	26	0	476	0	26	0	132	0	0	26	0	0	26	0	26	264	0	0	0	53	0	0	53	0	0	0	0	0	0	713	0	0	26	0	159	0
C1_112_200_2_MO	C1_200	1	200	Nov-15	0	0	19	0	56	0	19	0	56	37	0	185	0	0	0	0	0	0	278	0	0	0	93	0	185	0	0	0	93	0	0	0	0	0	0	0	0	0	148	0	0	19	0	297	0
C0_113_0_2	C0_0	0	0	Nov-15	19	0	0	0	37	0	0	0	56	0	0	131	0	150	0	75	0	0	0	0	0	0	0	0	411	0	19	0	318	0	0	0	0	0	0	0	0	19	449	0	0	0	0	37	0
C1_114_0_2	C1_0	1	0	Nov-15	0	0	48	0	73	0	121	0	97	0	0	532	0	0	0	73	0	0	145	73	24	0	121	0	363	0	48	0	97	0	0	0	0	0	0	24	0	0	48	0	0	24	0	242	0
C1_243_0_2	C1_0	1	0	Nov-15	44	0	44	44	0	0	0	0	44	0	0	483	0	439	0	527	0	44	88	0	0	0	0	0	219	0	0	0	570	0	0	44	0	0	0	88	0	44	527	0	0	219	0	307	0
C0_244_0_2	C0_0	0	0	Nov-15	0	0	56	0	0	0	0	0	253	56	0	675	0	225	0	84	0	0	84	0	0	0	0	0	197	0	0	84	366	0	0	28	0	0	0	0	0	84	169	0	0	113	0	422	0
C1_245_200_2	C1_200	1	200	Nov-15	0	0	0	35	0	0	175	0	105	35	0	700	0	140	0	455	0	0	140	0	0	0	0	0	245	0	0	0	245	0	0	35	0	0	0	0	0	140	560	0	0	210	0	1295	0
C0_246_200_2	C0_200	0	200	Nov-15	0	0	0	62	0	0	94	0	187	0	0	468	0	156	0	468	0	0	250	0	31	62	0	0	593	31	0	0	281	0	31	31	0	0	0	0	0	187	187	0	0	31	0	312	0
C1_311_0_2	C1_0	1	0	Nov-15	28	0	0	0	28	56	0	0	56	0	0	252	0	14	0	14	0	0	84	84	14	0	0	28	98	0	0	0	84	0	0	0	0	0	0	0	0	0	56	0	0	42	0	140	0
C0_312_0_3	C0_0	0	0	Apr-16	0	0	49	0	0	0	24	0	415	24	0	951	0	73	0	49	0	0	0	0	0	24	0	49	317	0	0	220	98	0	0	0	0	0	0	0	0	0	122	0	0	24	0	146	0
C1_313_200_3	C1_200	1	200	Apr-16	0	0	62	0	0	0	41	0	21	21	0	186	0	104	0	104	0	0	0	0	0	0	0	0	1554	0	0	21	145	0	0	0	0	0	0	0	0	124	373	0	0	62	0	124	0
C0_314_200_3	C0_200	0	200	Apr-16	0	0	0	0	0	0	0	0	59	45	0	381	0	112	0	22	22	0	0	0	0	0	0	0	673	0	0	67	269	0	0	0	0	0	0	0	0	45	381	0	0	22	0	90	0
C0_111_200_3	C0_200	0	200	Apr-16	0	0	0	0	0	0	34	0	102	17	0	205	0	68	0	154	17	0	68	0	0	0	0	0	102	0	0	85	0	0	0	0	0	0	0	0	0	0	614	0	0	34	0	256	0
C1_112_200_3	C1_200	1	200	Apr-16	0	0	44	0	0	0	0	0	99	0	0	165	0	110	0	55	0	0	0	0	0	11	0	0	187	11	22	0	110	0	0	0	0	0	11	0	0	22	230	0	0	44	0	44	0
C0_113_0_3	C0_0	0	0	Apr-16	0	0	14	0	0	0	42	0	42	0	0	291	14	14	0	42	0	0	28	0	0	14	14	0	346	0	0	55	139	0	14	28	0	0	0	0	0	97	97	0	0	42	0	83	0
C1_114_0_3	C1_0	1	0	Apr-16	0	0	66	0	22	0	66	0	77	33	0	121	0	11	0	11	0	0	22	0	0	22	0	11	175	0	0	11	55	0	0	22	0	0	0	11	11	55	132	0	0	66	0	55	0
C1_243_0_3	C1_0	1	0	Apr-16	0	0	52	10	0	0	21	0	52	0	0	176	0	21	0	31	0	0	10	0	0	0	0	0	435	0	0	21	41	0	0	0	0	0	21	10	0	52	31	0	0	21	0	155	0
C0_244_0_3	C0_0	0	0	Apr-16	17	0	222	17	0	0	68	0	119	34	0	341	0	0	0	17	0	0	68	0	0	17	0	17	307	0	0	51	17	0	0	17	0	0	0	0	0	0	68	0	0	51	0	239	17
C1_245_200_3	C1_200	1	200	Apr-16	0	0	21	21	0	0	0	0	0	21	0	188	0	146	0	63	21	0	21	0	0	0	0	0	1230	0	0	0	146	0	0	0	0	0	0	0	0	21	63	0	0	42	0	354	0
C0_246_200_3	C0_200	0	200	Apr-16	0	0	23	23	0	0	93	0	93	69	0	278	0	69	0	208	0	0	0	0	0	46	0	0	1249	0	0	0	162	0	0	0	0	0	46	0	23	23	0	0	0	0	0	46	0
C1_311_0_3	C1_0	1	0	Apr-16	0	0	0	0	21	0	21	0	0	0	0	371	0	41	0	62	0	0	21	0	0	0	21	21	1443	0	0	62	21	0	0	0	0	0	21	0	0	0	103	0	0	21	0	103	0
C0_312_0_4	C0_0	0	0	Jun-16	0	0	10	0	10	0	20	0	57	0	0	166	0	59	0	88	0	0	68	0	0	0	0	0	10	0	0	59	0	0	0	20	0	0	0	0	0	10	117	0	0	20	0	20	0
C1_313_200_4	C1_200	1	200	Jun-16	0	0	11	0	0	0	0	0	34	34	0	202	0	112	0	146	0	0	45	0	0	0	0	0	11	0	0	45	34	0	0	0	0	0	11	22	0	0	124	0	0	34	0	67	0
C0_314_200_4	C0_200	0	200	Jun-16	0	0	14	0	0	0	27	0	54	27	0	190	14	245	0	68	0	0	27	0	0	0	0	14	68	0	0	0	14	0	0	27	0	0	0	0	0	41	177	0	0	41	0	41	0
C0_111_200_4	C0_200	0	200	Jun-16	0	0	18	0	0	0	0	0	177	0	0	230	35	106	0	18	18	0	18	0	0	0	0	89	372	0	18	301	0	0	0	0	0	0	0	0	0	18	532	0	0	89	0	71	0
C1_112_200_4	C1_200	1	200	Jun-16	0	0	23	0	11	0	45	0	124	23	0	338	0	79	0	0	0	0	68	0	0	0	0	0	34	0	0	23	11	0	0	11	0	0	0	0	0	11	79	0	0	23	0	34	0
C0_113_0_4	C0_0	0	0	Jun-16	19	0	95	0	38	0	19	0	228	19	0	171	19	76	0	19	19	0	171	0	0	0	0	0	133	0	0	57	57	0	0	0	0	0	0	0	0	0	38	19	0	38	0	38	0
C1_114_0_4	C1_0	1	0	Jun-16	0	0	0	0	19	0	0	0	211	0	0	268	0	421	0	19	0	0	77	0	0	0	38	19	38	0	0	153	134	0	0	19	0	0	0	0	0	19	0	0	0	38	0	38	0
C1_243_0_4	C1_0	1	0	Jun-16	0	0	38	0	0	0	48	0	77	0	0	192	10	144	0	221	0	0	38	0	0	10	10	0	58	0	0	77	19	0	0	10	0	0	0	0	0	29	29	0	0	19	0	29	0
C0_244_0_4	C0_0	0	0	Jun-16	0	0	33	0	0	0	11	0	111	0	0	145	0	89	0	134	11	0	0	0	0	0	0	22	212	0	0	67	45	0	0	0	0	0	0	0	0	56	56	0	0	11	0	89	0
C1_245_200_4	C1_200	1	200	Jun-16	0	0	31	31	10	0	31	0	51	0	0	195	0	31	0	247	0	0	10	0	0	0	0	0	82	0	0	31	41	0	0	0	0	0	0	0	0	10	21	0	0	10	0	62	0
C0_246_200_4	C0_200	0	200	Jun-16	0	0	22	0	0	0	0	0	67	112	0	537	0	358	0	582	45	0	22	0	22	0	0	22	179	0	0	201	22	0	22	0	0	0	0	45	0	22	67	0	0	67	0	22	0
C1_311_0_4	C1_0	1	0	Jun-16	0	0	46	0	0	0	0	0	92	15	0	215	0	231	0	92	0	0	15	0	0	0	0	0	15	0	0	123	15	0	0	0	0	0	15	0	0	0	108	0	0	0	0	61	0
C0_312_0_5	C0_0	0	0	Oct-16	0	0	21	0	0	0	53	0	180	11	0	212	0	233	0	21	0	0	42	0	0	11	0	0	0	0	0	42	85	0	0	0	0	0	0	11	0	11	0	0	0	32	11	32	0
C1_313_200_5	C1_200	1	200	Oct-16	0	0	0	0	0	0	12	0	12	12	0	97	0	133	0	508	0	0	12	0	0	0	0	12	12	0	0	0	0	0	0	12	0	0	0	12	0	12	12	0	0	36	0	97	0
C0_314_200_5	C0_200	0	200	Oct-16	0	0	10	0	10	0	0	0	83	50	0	188	10	188	0	30	0	0	40	0	0	0	0	20	69	0	0	20	0	0	0	0	0	0	0	0	0	20	79	0	0	10	0	99	0
C0_111_200_5	C0_200	0	200	Oct-16	0	0	0	10	0	0	51	0	61	10	0	224	20	132	0	51	0	0	31	0	0	31	0	51	0	0	20	0	0	0	0	0	0	0	0	0	0	41	81	0	0	41	0	61	0
C1_112_200_5	C1_200	1	200	Oct-16	9	0	0	9	0	0	18	0	54	9	0	154	9	190	0	63	9	0	63	0	0	0	0	9	0	0	0	9	27	0	18	9	0	0	0	0	0	54	18	0	0	18	0	45	0
C0_113_0_5	C0_0	0	0	Oct-16	18	0	0	0	18	0	247	0	230	53	0	247	0	71	0	124	0	18	159	0	0	0	0	18	53	0	0	0	265	0	53	0	0	0	0	0	0	35	0	0	0	0	0	88	0
C1_114_0_5	C1_0	1	0	Oct-16	0	0	22	0	0	0	44	0	44	0	0	44	0	438	0	110	22	0	1820	0	0	0	0	0	0	0	0	22	44	0	0	0	0	0	0	0	0	22	22	0	0	0	0	22	0
C1_243_0_5	C1_0	1	0	Oct-16	0	0	28	37	9	0	37	0	64	28	0	119	0	174	0	101	0	0	147	0	0	18	0	9	0	0	0	9	28	0	0	0	0	0	0	18	0	9	0	0	0	18	0	18	0
C0_244_0_5	C0_0	0	0	Oct-16	0	0	0	18	0	0	135	0	45	18	0	235	0	54	0	54	0	0	36	0	0	0	0	27	0	0	0	0	81	0	0	0	0	0	0	0	0	54	27	0	0	45	0	135	0
C1_245_200_5	C1_200	1	200	Oct-16	0	0	14	72	7	0	14	0	29	43	0	244	14	43	0	86	0	0	36	0	0	14	0	7	14	0	0	0	14	0	0	7	0	0	0	14	0	29	0	0	0	43	0	43	0
C0_246_200_5	C0_200	0	200	Oct-16	0	0	14	14	0	0	14	0	28	14	0	212	0	85	0	453	0	0	57	0	0	28	0	0	71	0	0	28	14	0	0	0	0	0	0	14	0	42	28	0	0	28	42	28	0
C1_311_0_5	C1_0	1	0	Oct-16	11	0	11	0	0	0	23	0	114	23	0	398	0	148	0	114	0	0	34	0	0	0	0	0	11	0	0	23	11	0	0	0	0	0	0	0	0	0	45	0	0	57	11	68	0
C0_312_0_6	C0_0	0	0	Apr-17	0	0	11	0	11	0	64	0	42	0	0	275	0	95	0	0	0	0	32	0	0	0	11	21	32	0	0	21	11	0	0	0	0	0	0	0	0	32	148	0	0	0	0	85	0
C1_313_200_6	C1_200	1	200	Apr-17	0	0	60	0	0	0	0	0	15	60	0	359	0	150	0	90	0	0	15	0	0	15	0	15	150	0	0	15	15	0	0	0	0	0	0	0	0	45	150	0	0	15	0	90	0
C0_314_200_6	C0_200	0	200	Apr-17	0	0	0	0	13	0	26	0	0	26	0	131	0	65	0	52	0	0	0	0	0	0	0	39	445	0	0	0	13	0	0	0	0	0	0	0	0	92	236	0	0	13	0	144	0
C0_111_200_6	C0_200	0	200	Apr-17	0	0	0	0	14	0	186	0	0	0	14	214	0	114	0	586	0	0	0	0	0	14	0	0	129	0	0	0	14	0	0	0	0	0	0	0	0	57	143	0	0	0	0	186	0
C1_112_200_6	C1_200	1	200	Apr-17	0	0	28	0	14	0	28	0	0	14	0	256	0	78	0	92	0	0	7	0	0	14	0	0	185	0	0	14	14	0	0	0	0	0	0	0	0	28	43	0	0	21	7	64	0
C0_113_0_6	C0_0	0	0	Apr-17	0	0	14	0	7	0	20	0	41	14	0	291	0	41	0	20	0	0	0	0	0	0	0	0	54	0	0	41	27	0	0	0	0	0	0	0	0	14	27	0	0	7	0	68	0
C1_114_0_6	C1_0	1	0	Apr-17	15	0	15	0	15	0	15	0	75	60	0	239	0	135	0	75	0	0	45	0	0	0	15	0	419	0	0	120	60	0	0	15	0	0	0	0	0	15	30	0	0	15	0	165	0
C1_243_0_6	C1_0	1	0	Apr-17	0	0	36	18	0	0	36	0	73	18	0	419	0	255	0	73	0	0	73	0	0	0	0	0	456	18	0	91	36	0	0	0	0	0	0	0	0	55	55	0	0	18	0	73	0
C0_244_0_6	C0_0	0	0	Apr-17	0	0	0	0	12	0	0	0	12	0	0	116	0	128	0	70	0	0	12	0	0	35	0	35	731	0	0	0	12	0	0	0	0	0	0	0	0	81	0	0	0	0	0	93	0
C1_245_200_6	C1_200	1	200	Apr-17	16	0	0	0	0	0	0	0	16	0	0	486	0	81	0	130	0	32	97	0	0	0	0	65	276	16	0	81	16	0	0	0	0	0	0	0	0	81	32	0	0	0	0	130	0
C0_246_200_6	C0_200	0	200	Apr-17	0	0	0	21	0	0	0	0	21	10	0	124	0	41	0	41	0	0	0	0	0	21	0	10	898	0	10	10	0	0	0	0	0	0	0	0	0	0	21	0	0	0	0	52	0
C1_311_0_6	C1_0	1	0	Apr-17	13	0	0	0	25	0	38	0	50	38	0	400	0	125	0	13	13	0	13	0	0	13	13	0	38	0	13	50	0	0	0	13	0	0	13	0	0	75	25	0	0	38	0	50	0
[truncated: 12 more columns]
