# Supplementary material for: Effects of synthetic fertilizer and farm compost on soil nematode community in long-term crop rotation plots: A morphological and metabarcoding approach
Source: PLoS One. 2020 Mar 17;15(3):e0230153. doi: 10.1371/journal.pone.0230153 (PMC7077811; doi:10.1371/journal.pone.0230153)
Supplement: S2 Data — (CSV) [file pone.0230153.s006.csv]

year	month	day	code	location	precipitation_mm	max_temp_°C	min_temp_°C °C	average_temp_°C	average_soil_temp_5cm_depth_°C
2015	1	1	6434	MELLE	0.0	5.1	-0.9	2.1	0.8
2015	1	2	6434	MELLE	3.3	10.3	3.1	6.7	3.6
2015	1	3	6434	MELLE	17.7	5.2	1.7	3.4	2.3
2015	1	4	6434	MELLE	0.1	6.5	0.1	3.3	1.1
2015	1	5	6434	MELLE	0.0	4.3	-1.3	1.5	0.8
2015	1	6	6434	MELLE	0.2	5.7	-1.3	2.2	1.5
2015	1	7	6434	MELLE	0.3	6.4	1.9	4.1	2.4
2015	1	8	6434	MELLE	31.1	9.6	4.6	7.1	4.9
2015	1	9	6434	MELLE	3.6	13.9	5.9	9.9	7.3
2015	1	10	6434	MELLE	4.3	13.6	4.2	8.9	8.4
2015	1	11	6434	MELLE	0.0	7.8	3.2	5.5	3.8
2015	1	12	6434	MELLE	0.5	10.8	6.1	8.5	6.2
2015	1	13	6434	MELLE	6.2	11.3	6.0	8.7	7.4
2015	1	14	6434	MELLE	11.0	7.3	1.4	4.3	3.6
2015	1	15	6434	MELLE	4.9	11.3	6.3	8.8	6.1
2015	1	16	6434	MELLE	0.4	8.6	2.5	5.6	4.0
2015	1	17	6434	MELLE	0.2	5.7	-0.3	2.7	2.0
2015	1	18	6434	MELLE	13.8	4.4	0.4	2.4	2.9
2015	1	19	6434	MELLE	5.0	3.3	-0.4	1.5	1.6
2015	1	20	6434	MELLE	0.0	4.1	-1.1	1.5	1.2
2015	1	21	6434	MELLE	0.0	2.1	-3.0	-0.4	0.3
2015	1	22	6434	MELLE	0.0	-0.2	-2.8	-1.5	-0.1
2015	1	23	6434	MELLE	0.0	1.8	-4.4	-1.3	-0.2
2015	1	24	6434	MELLE	10.3	6.1	-1.5	2.3	0.0
2015	1	25	6434	MELLE	1.7	5.8	0.2	3.0	1.5
2015	1	26	6434	MELLE	2.1	9.0	4.8	6.9	5.0
2015	1	27	6434	MELLE	0.0	7.9	1.9	4.9	3.2
2015	1	28	6434	MELLE	6.7	8.0	2.0	5.0	4.0
2015	1	29	6434	MELLE	2.4	5.6	0.6	3.1	1.7
2015	1	30	6434	MELLE	0.6	3.8	0.6	2.2	1.9
2015	1	31	6434	MELLE	0.1	4.9	0.3	2.6	1.3
2015	2	1	6434	MELLE	11.8	5.6	0.8	3.2	2.5
2015	2	2	6434	MELLE	2.4	4.8	0.4	2.6	1.8
2015	2	3	6434	MELLE	0.0	5.2	-1.1	2.0	0.8
2015	2	4	6434	MELLE	2.3	5.8	-3.0	1.4	0.6
2015	2	5	6434	MELLE	0.4	1.5	-4.2	-1.3	0.0
2015	2	6	6434	MELLE	0.0	2.6	-1.7	0.5	-0.3
2015	2	7	6434	MELLE	0.2	5.2	-2.6	1.3	-0.3
2015	2	8	6434	MELLE	0.6	7.0	0.8	3.9	2.0
2015	2	9	6434	MELLE	0.0	6.5	0.9	3.7	2.3
2015	2	10	6434	MELLE	0.0	6.0	3.6	4.8	4.0
2015	2	11	6434	MELLE	0.0	5.6	3.0	4.3	3.9
2015	2	12	6434	MELLE	0.0	6.4	0.9	3.7	4.6
2015	2	13	6434	MELLE	0.0	11.6	-0.1	5.7	5.0
2015	2	14	6434	MELLE	1.2	9.6	4.3	7.0	6.3
2015	2	15	6434	MELLE	0.2	10.8	-0.6	5.1	4.9
2015	2	16	6434	MELLE	0.0	4.1	-2.8	0.7	2.6
2015	2	17	6434	MELLE	0.2	9.1	-1.6	3.8	4.1
2015	2	18	6434	MELLE	0.0	4.8	-3.6	0.6	1.9
2015	2	19	6434	MELLE	0.0	7.1	0.7	3.9	3.3
2015	2	20	6434	MELLE	21.7	7.5	4.5	6.0	5.0
2015	2	21	6434	MELLE	7.1	7.0	2.4	4.7	4.4
2015	2	22	6434	MELLE	2.9	7.1	0.1	3.6	3.6
2015	2	23	6434	MELLE	6.0	10.6	3.6	7.1	5.3
2015	2	24	6434	MELLE	1.2	9.4	3.5	6.4	4.3
2015	2	25	6434	MELLE	2.9	6.7	2.2	4.4	3.8
2015	2	26	6434	MELLE	9.1	9.4	3.3	6.3	6.2
2015	2	27	6434	MELLE	0.0	8.1	-0.3	3.9	5.2
2015	2	28	6434	MELLE	0.0	9.3	0.5	4.9	4.3
2015	3	1	6434	MELLE	3.9	11.7	6.7	9.2	7.6
2015	3	2	6434	MELLE	4.4	8.3	2.9	5.6	4.6
2015	3	3	6434	MELLE	5.1	8.8	2.6	5.7	3.6
2015	3	4	6434	MELLE	0.0	7.7	1.7	4.7	3.2
2015	3	5	6434	MELLE	0.0	10.0	-1.1	4.5	3.7
2015	3	6	6434	MELLE	0.0	10.4	3.1	6.7	5.6
2015	3	7	6434	MELLE	0.0	13.6	3.9	8.8	5.9
2015	3	8	6434	MELLE	0.0	16.3	5.3	10.8	7.7
2015	3	9	6434	MELLE	0.0	11.8	6.3	9.0	8.8
2015	3	10	6434	MELLE	0.4	12.4	3.1	7.7	9.1
2015	3	11	6434	MELLE	0.0	11.6	-1.7	4.9	5.7
2015	3	12	6434	MELLE	0.0	14.0	-1.2	6.4	5.6
2015	3	13	6434	MELLE	0.0	11.6	0.1	5.8	5.2
2015	3	14	6434	MELLE	0.3	7.7	0.7	4.2	4.2
2015	3	15	6434	MELLE	0.3	7.3	4.2	5.8	5.1
2015	3	16	6434	MELLE	0.0	11.2	0.3	5.8	6.4
2015	3	17	6434	MELLE	0.0	17.0	0.4	8.7	7.5
2015	3	18	6434	MELLE	0.0	9.2	3.6	6.4	7.0
2015	3	19	6434	MELLE	0.0	8.5	5.5	7.0	6.9
2015	3	20	6434	MELLE	0.0	7.5	4.1	5.8	6.8
2015	3	21	6434	MELLE	0.4	8.7	3.4	6.0	6.5
2015	3	22	6434	MELLE	0.0	7.2	-1.3	3.0	5.6
2015	3	23	6434	MELLE	0.0	10.8	-2.6	4.1	5.4
2015	3	24	6434	MELLE	9.3	10.5	-0.9	4.8	5.8
2015	3	25	6434	MELLE	11.4	7.8	2.1	4.9	6.1
2015	3	26	6434	MELLE	4.8	8.1	0.5	4.3	4.1
2015	3	27	6434	MELLE	0.0	10.8	0.6	5.7	6.0
2015	3	28	6434	MELLE	3.4	13.0	0.8	6.9	7.6
2015	3	29	6434	MELLE	16.9	12.2	8.3	10.3	9.0
2015	3	30	6434	MELLE	0.8	10.0	6.4	8.2	7.5
2015	3	31	6434	MELLE	1.8	12.8	6.7	9.8	8.9
2015	4	1	6434	MELLE	0.0	10.9	5.6	8.3	6.5
2015	4	2	6434	MELLE	13.0	8.8	0.7	4.8	7.3
2015	4	3	6434	MELLE	0.3	8.2	-0.5	3.9	6.4
2015	4	4	6434	MELLE	1.1	8.7	3.0	5.9	6.7
2015	4	5	6434	MELLE	0.0	11.5	-1.3	5.1	7.2
2015	4	6	6434	MELLE	0.0	8.4	-0.3	4.1	5.3
2015	4	7	6434	MELLE	0.0	14.3	-1.5	6.4	8.2
2015	4	8	6434	MELLE	0.0	14.1	2.2	8.1	9.5
2015	4	9	6434	MELLE	0.0	18.7	1.6	10.1	10.9
2015	4	10	6434	MELLE	0.0	21.8	1.7	11.8	12.5
2015	4	11	6434	MELLE	2.3	14.2	6.1	10.2	10.4
2015	4	12	6434	MELLE	0.0	17.7	4.2	11.0	11.1
2015	4	13	6434	MELLE	0.0	14.4	5.0	9.7	12.1
2015	4	14	6434	MELLE	0.0	22.5	4.7	13.6	14.2
2015	4	15	6434	MELLE	0.0	24.6	8.5	16.5	16.1
2015	4	16	6434	MELLE	0.0	19.0	7.3	13.1	15.0
2015	4	17	6434	MELLE	0.0	15.2	6.4	10.8	13.5
2015	4	18	6434	MELLE	0.0	15.3	1.4	8.4	12.7
2015	4	19	6434	MELLE	0.0	14.3	3.0	8.6	12.4
2015	4	20	6434	MELLE	0.0	19.7	2.0	10.8	13.7
2015	4	21	6434	MELLE	0.0	19.0	3.1	11.0	14.3
2015	4	22	6434	MELLE	0.0	13.7	4.9	9.3	12.0
2015	4	23	6434	MELLE	0.0	17.3	4.0	10.7	14.0
2015	4	24	6434	MELLE	0.0	23.1	2.0	12.5	15.7
2015	4	25	6434	MELLE	6.9	16.9	10.7	13.8	14.3
2015	4	26	6434	MELLE	10.6	15.7	9.6	12.6	13.6
2015	4	27	6434	MELLE	0.0	12.6	2.6	7.6	11.2
2015	4	28	6434	MELLE	0.0	13.3	1.8	7.5	10.3
2015	4	29	6434	MELLE	3.5	15.3	3.1	9.2	10.2
2015	4	30	6434	MELLE	0.0	14.8	4.4	9.6	11.0
2015	5	1	6434	MELLE	0.0	15.0	2.6	8.8	12.2
2015	5	2	6434	MELLE	0.0	16.4	6.3	11.3	13.7
2015	5	3	6434	MELLE	1.5	18.9	10.7	14.8	13.8
2015	5	4	6434	MELLE	8.6	20.2	11.4	15.8	16.3
2015	5	5	6434	MELLE	11.0	20.8	12.6	16.7	15.8
2015	5	6	6434	MELLE	1.3	16.2	9.5	12.9	12.4
2015	5	7	6434	MELLE	0.0	16.5	8.5	12.5	12.6
2015	5	8	6434	MELLE	0.3	20.4	9.9	15.2	17.4
2015	5	9	6434	MELLE	0.0	16.8	10.1	13.5	15.8
2015	5	10	6434	MELLE	0.0	19.9	8.0	14.0	16.9
2015	5	11	6434	MELLE	0.0	25.1	13.4	19.3	19.6
2015	5	12	6434	MELLE	0.0	19.7	10.1	14.9	18.7
2015	5	13	6434	MELLE	0.0	19.4	7.3	13.3	18.0
2015	5	14	6434	MELLE	12.6	15.6	3.9	9.8	14.5
2015	5	15	6434	MELLE	5.6	15.2	6.0	10.6	14.5
2015	5	16	6434	MELLE	0.6	17.5	6.4	12.0	12.8
2015	5	17	6434	MELLE	0.0	17.4	6.1	11.8	15.0
2015	5	18	6434	MELLE	0.0	16.4	7.3	11.9	12.8
2015	5	19	6434	MELLE	9.6	14.0	7.1	10.6	12.1
2015	5	20	6434	MELLE	1.2	15.3	5.9	10.6	12.8
2015	5	21	6434	MELLE	0.0	17.6	5.8	11.7	14.8
2015	5	22	6434	MELLE	0.0	19.9	9.0	14.5	17.3
2015	5	23	6434	MELLE	0.0	17.3	8.1	12.7	16.1
2015	5	24	6434	MELLE	1.0	20.8	3.9	12.4	18.0
2015	5	25	6434	MELLE	0.0	17.7	6.3	12.0	17.2
2015	5	26	6434	MELLE	0.0	16.8	4.7	10.7	14.9
2015	5	27	6434	MELLE	0.0	20.7	4.4	12.6	17.9
2015	5	28	6434	MELLE	0.0	18.7	10.1	14.4	17.3
2015	5	29	6434	MELLE	8.1	15.6	8.8	12.2	14.1
2015	5	30	6434	MELLE	0.0	16.0	6.5	11.3	13.9
2015	5	31	6434	MELLE	7.4	16.4	8.7	12.6	14.0
2015	6	1	6434	MELLE	0.0	16.4	8.5	12.5	15.6
2015	6	2	6434	MELLE	2.7	18.7	11.0	14.8	14.2
2015	6	3	6434	MELLE	0.3	19.0	11.4	15.2	16.9
2015	6	5	6434	MELLE	1.8	32.1	16.1	24.1	25.0
2015	6	6	6434	MELLE	0.0	20.4	9.7	15.0	20.8
2015	6	7	6434	MELLE	0.0	20.0	8.3	14.1	19.8
2015	6	8	6434	MELLE	0.0	18.6	7.9	13.2	17.8
2015	6	9	6434	MELLE	0.0	17.0	8.1	12.5	17.1
2015	6	10	6434	MELLE	0.0	22.5	8.5	15.5	19.9
2015	6	11	6434	MELLE	0.0	25.9	12.4	19.2	22.5
2015	6	12	6434	MELLE	0.0	29.4	15.9	22.7	24.3
2015	6	13	6434	MELLE	0.0	21.5	12.0	16.8	22.3
2015	6	14	6434	MELLE	0.0	22.0	10.1	16.1	21.9
2015	6	15	6434	MELLE	0.0	20.4	11.2	15.8	21.1
2015	6	16	6434	MELLE	0.0	18.8	8.5	13.7	20.4
2015	6	17	6434	MELLE	0.0	24.0	6.7	15.3	21.6
2015	6	18	6434	MELLE	6.3	17.9	9.7	13.8	19.1
2015	6	19	6434	MELLE	0.1	17.1	10.9	14.0	17.6
2015	6	20	6434	MELLE	2.9	19.2	11.3	15.2	18.6
2015	6	21	6434	MELLE	0.0	20.4	13.3	16.9	19.0
2015	6	22	6434	MELLE	23.7	15.1	10.2	12.7	15.1
2015	6	23	6434	MELLE	3.8	17.4	10.5	13.9	14.8
2015	6	24	6434	MELLE	0.0	21.3	8.8	15.1	18.2
2015	6	25	6434	MELLE	0.0	24.4	12.0	18.2	21.5
2015	6	26	6434	MELLE	0.0	27.1	12.6	19.9	22.7
2015	6	27	6434	MELLE	0.0	23.3	12.4	17.9	22.6
2015	6	28	6434	MELLE	0.0	24.9	9.8	17.3	22.3
2015	6	29	6434	MELLE	0.0	24.6	12.3	18.4	23.6
2015	6	30	6434	MELLE	0.0	29.1	9.6	19.4	25.1
2015	7	1	6434	MELLE	0.0	34.2	15.5	24.8	27.7
2015	7	2	6434	MELLE	0.0	27.6	18.3	23.0	27.1
2015	7	3	6434	MELLE	1.5	30.6	15.3	22.9	27.7
2015	7	4	6434	MELLE	0.0	32.5	17.1	24.8	29.0
2015	7	5	6434	MELLE	0.0	25.4	14.4	19.9	24.7
2015	7	6	6434	MELLE	0.0	25.6	12.4	19.0	24.3
2015	7	7	6434	MELLE	0.0	24.2	11.9	18.0	22.1
2015	7	8	6434	MELLE	1.0	19.3	13.1	16.2	18.7
2015	7	9	6434	MELLE	0.2	19.2	7.7	13.4	19.0
2015	7	10	6434	MELLE	0.0	25.5	5.7	15.6	22.3
2015	7	11	6434	MELLE	0.0	27.1	11.2	19.1	23.9
2015	7	12	6434	MELLE	0.0	20.1	13.8	16.9	20.0
2015	7	13	6434	MELLE	3.2	18.6	15.6	17.1	18.7
2015	7	14	6434	MELLE	1.5	21.2	16.0	18.6	19.2
2015	7	15	6434	MELLE	1.1	22.3	15.0	18.7	19.8
2015	7	16	6434	MELLE	0.0	27.7	16.6	22.1	23.9
2015	7	17	6434	MELLE	0.7	27.6	16.8	22.2	24.1
2015	7	18	6434	MELLE	0.0	24.6	13.8	19.2	22.7
2015	7	19	6434	MELLE	9.3	23.0	14.4	18.7	20.1
2015	7	20	6434	MELLE	3.3	25.0	14.0	19.5	20.5
2015	7	21	6434	MELLE	0.0	25.1	17.3	21.2	22.4
2015	7	22	6434	MELLE	0.0	23.7	15.0	19.3	21.7
2015	7	23	6434	MELLE	0.0	22.3	13.0	17.6	21.1
2015	7	24	6434	MELLE	1.2	25.3	12.8	19.1	21.4
2015	7	25	6434	MELLE	18.3	19.4	11.3	15.4	16.8
2015	7	26	6434	MELLE	4.8	18.8	10.4	14.6	16.3
2015	7	27	6434	MELLE	0.5	20.3	14.5	17.4	16.7
2015	7	28	6434	MELLE	1.0	18.9	12.4	15.6	16.1
2015	7	29	6434	MELLE	0.0	19.5	11.1	15.3	16.8
2015	7	30	6434	MELLE	3.2	18.4	7.7	13.1	16.5
2015	7	31	6434	MELLE	0.0	20.6	5.2	12.9	17.9
2015	8	1	6434	MELLE	0.0	22.9	6.9	14.9	19.5
2015	8	2	6434	MELLE	0.0	27.2	7.5	17.3	21.4
2015	8	3	6434	MELLE	0.0	30.1	12.6	21.4	23.7
2015	8	4	6434	MELLE	1.5	22.7	11.8	17.2	20.7
2015	8	5	6434	MELLE	0.0	27.4	12.4	19.9	22.3
2015	8	6	6434	MELLE	0.0	27.3	12.2	19.7	23.7
2015	8	7	6434	MELLE	0.0	27.7	11.6	19.7	23.9
2015	8	8	6434	MELLE	0.0	24.9	13.3	19.1	23.3
2015	8	9	6434	MELLE	0.0	24.4	9.2	16.8	21.5
2015	8	10	6434	MELLE	0.0	24.8	16.0	20.4	23.2
2015	8	11	6434	MELLE	0.0	24.7	15.5	20.1	22.7
2015	8	12	6434	MELLE	0.0	27.4	18.1	22.7	23.8
2015	8	13	6434	MELLE	12.2	31.6	17.5	24.5	24.1
2015	8	14	6434	MELLE	0.6	24.2	18.8	21.5	22.6
2015	8	15	6434	MELLE	13.8	18.9	14.7	16.8	18.9
2015	8	16	6434	MELLE	0.0	20.9	10.3	15.6	18.2
2015	8	17	6434	MELLE	1.8	18.6	10.4	14.5	16.2
2015	8	18	6434	MELLE	6.1	16.9	12.1	14.5	15.9
2015	8	19	6434	MELLE	0.0	23.2	13.9	18.6	19.4
2015	8	20	6434	MELLE	0.0	22.3	14.8	18.6	19.5
2015	8	21	6434	MELLE	0.0	27.3	15.2	21.2	22.3
2015	8	22	6434	MELLE	0.0	28.4	14.5	21.4	22.8
2015	8	23	6434	MELLE	0.1	27.3	14.7	21.0	20.6
2015	8	24	6434	MELLE	10.3	22.0	11.0	16.5	18.5
2015	8	25	6434	MELLE	6.5	19.9	14.5	17.2	18.2
2015	8	26	6434	MELLE	3.8	26.0	16.9	21.5	20.0
2015	8	27	6434	MELLE	9.6	19.7	13.5	16.6	16.9
2015	8	28	6434	MELLE	0.0	21.5	10.2	15.9	18.7
2015	8	29	6434	MELLE	0.0	24.6	8.1	16.4	20.1
2015	8	30	6434	MELLE	4.9	28.9	16.9	22.9	23.5
2015	8	31	6434	MELLE	23.1	27.7	16.2	21.9	22.3
2015	9	1	6434	MELLE	0.5	18.9	12.8	15.9	18.3
2015	9	2	6434	MELLE	1.5	19.1	11.6	15.4	17.8
2015	9	3	6434	MELLE	0.6	17.4	9.1	13.2	16.0
2015	9	4	6434	MELLE	0.1	16.2	10.6	13.4	14.9
2015	9	5	6434	MELLE	1.3	16.1	10.6	13.3	14.4
2015	9	6	6434	MELLE	0.8	17.4	9.9	13.6	14.4
2015	9	7	6434	MELLE	0.2	17.7	9.2	13.4	14.5
2015	9	8	6434	MELLE	0.0	18.5	10.6	14.6	16.1
2015	9	9	6434	MELLE	0.0	20.7	8.0	14.3	16.6
2015	9	10	6434	MELLE	0.0	20.6	9.0	14.8	15.7
2015	9	11	6434	MELLE	0.0	21.0	9.3	15.2	16.5
2015	9	12	6434	MELLE	0.2	19.9	13.0	16.4	16.8
2015	9	13	6434	MELLE	9.8	17.3	10.3	13.8	15.3
2015	9	14	6434	MELLE	9.3	18.8	11.2	15.0	15.3
2015	9	15	6434	MELLE	0.0	16.7	10.7	13.7	12.9
2015	9	16	6434	MELLE	13.2	19.9	11.7	15.8	15.0
2015	9	17	6434	MELLE	9.0	16.9	11.9	14.4	14.6
2015	9	18	6434	MELLE	4.8	17.7	10.8	14.3	14.0
2015	9	19	6434	MELLE	1.1	17.7	10.5	14.1	14.8
2015	9	20	6434	MELLE	0.0	19.9	7.1	13.5	15.2
2015	9	21	6434	MELLE	5.0	18.0	7.9	13.0	14.3
2015	9	22	6434	MELLE	7.9	15.3	10.7	13.0	14.3
2015	9	23	6434	MELLE	7.0	17.3	10.7	14.0	13.5
2015	9	24	6434	MELLE	2.3	15.8	11.6	13.7	13.2
2015	9	25	6434	MELLE	0.2	18.3	5.8	12.0	13.6
2015	9	26	6434	MELLE	0.0	17.6	3.4	10.5	12.2
2015	9	27	6434	MELLE	0.0	18.1	3.9	11.0	12.3
2015	9	28	6434	MELLE	0.0	17.9	4.0	11.0	12.2
2015	9	29	6434	MELLE	0.0	18.3	6.6	12.5	12.1
2015	9	30	6434	MELLE	0.0	18.0	7.5	12.7	11.8
2015	10	1	6434	MELLE	0.0	16.8	4.9	10.8	11.3
2015	10	2	6434	MELLE	0.0	18.3	1.9	10.1	11.1
2015	10	3	6434	MELLE	0.0	19.1	4.1	11.6	11.8
2015	10	4	6434	MELLE	0.0	18.1	4.4	11.3	11.9
2015	10	5	6434	MELLE	8.3	17.6	11.5	14.5	13.6
2015	10	6	6434	MELLE	5.2	20.5	14.0	17.2	15.6
2015	10	7	6434	MELLE	4.0	16.1	12.5	14.3	14.3
2015	10	8	6434	MELLE	0.1	16.0	5.3	10.6	13.6
2015	10	9	6434	MELLE	0.0	16.8	5.1	10.9	12.2
2015	10	10	6434	MELLE	0.0	12.6	5.6	9.1	10.7
2015	10	11	6434	MELLE	0.0	13.6	4.5	9.1	9.8
2015	10	12	6434	MELLE	0.0	12.6	2.3	7.4	8.7
2015	10	13	6434	MELLE	4.3	8.1	1.6	4.8	7.1
2015	10	14	6434	MELLE	4.0	9.2	0.4	4.8	6.6
2015	10	15	6434	MELLE	4.3	6.5	3.7	5.1	6.8
2015	10	16	6434	MELLE	6.3	8.4	6.4	7.4	8.5
2015	10	17	6434	MELLE	2.2	11.1	6.1	8.6	10.1
2015	10	18	6434	MELLE	0.2	12.7	6.8	9.8	10.8
2015	10	19	6434	MELLE	0.0	13.2	7.3	10.2	10.9
2015	10	20	6434	MELLE	1.0	14.7	6.9	10.8	10.8
2015	10	21	6434	MELLE	1.4	12.3	7.1	9.7	10.0
2015	10	22	6434	MELLE	1.3	15.5	10.9	13.2	12.1
2015	10	23	6434	MELLE	0.0	13.6	9.9	11.8	11.6
2015	10	24	6434	MELLE	0.0	14.9	9.3	12.1	11.4
2015	10	25	6434	MELLE	1.6	14.2	4.7	9.4	11.2
2015	10	26	6434	MELLE	0.0	16.1	4.7	10.4	10.5
2015	10	27	6434	MELLE	0.0	17.7	6.3	12.0	10.3
2015	10	28	6434	MELLE	5.6	14.9	10.2	12.6	11.8
2015	10	29	6434	MELLE	0.2	11.9	7.7	9.8	9.9
2015	10	30	6434	MELLE	0.1	16.2	7.0	11.6	9.9
2015	10	31	6434	MELLE	0.1	17.3	5.5	11.4	9.4
2015	11	1	6434	MELLE	0.2	18.7	2.4	10.5	9.0
2015	11	2	6434	MELLE	0.1	14.4	2.6	8.5	8.0
2015	11	3	6434	MELLE	0.1	17.7	2.0	9.8	8.8
2015	11	4	6434	MELLE	1.5	15.2	11.0	13.1	10.9
2015	11	5	6434	MELLE	4.4	18.1	10.4	14.3	12.3
2015	11	6	6434	MELLE	0.6	17.7	14.6	16.1	14.5
2015	11	7	6434	MELLE	0.8	20.0	14.0	17.0	15.6
2015	11	8	6434	MELLE	0.2	18.0	8.8	13.4	13.0
2015	11	9	6434	MELLE	0.1	17.1	12.8	14.9	12.5
2015	11	10	6434	MELLE	0.0	15.1	12.2	13.6	12.3
2015	11	11	6434	MELLE	0.0	13.6	11.8	12.7	11.5
2015	11	12	6434	MELLE	0.0	15.9	12.1	14.0	12.2
2015	11	13	6434	MELLE	1.3	14.4	7.8	11.1	10.3
2015	11	14	6434	MELLE	7.5	11.8	7.1	9.5	8.3
2015	11	15	6434	MELLE	0.4	15.8	11.8	13.8	12.1
2015	11	16	6434	MELLE	1.4	13.6	12.0	12.8	11.2
2015	11	17	6434	MELLE	10.5	16.2	12.7	14.4	12.5
2015	11	18	6434	MELLE	0.5	14.8	11.6	13.2	11.2
2015	11	19	6434	MELLE	25.1	13.9	9.4	11.7	10.5
2015	11	20	6434	MELLE	4.4	10.1	5.3	7.7	8.0
2015	11	21	6434	MELLE	17.3	8.1	1.4	4.7	5.2
2015	11	22	6434	MELLE	12.4	5.7	-0.4	2.7	3.8
2015	11	23	6434	MELLE	0.3	7.5	-2.1	2.7	2.3
2015	11	24	6434	MELLE	8.2	6.7	1.7	4.2	3.7
2015	11	25	6434	MELLE	9.0	9.5	3.9	6.7	5.2
2015	11	26	6434	MELLE	1.7	9.7	0.6	5.2	4.1
2015	11	27	6434	MELLE	0.2	6.4	2.3	4.3	3.9
2015	11	28	6434	MELLE	6.1	8.0	3.6	5.8	5.2
2015	11	29	6434	MELLE	3.5	13.1	7.3	10.2	8.4
2015	11	30	6434	MELLE	14.1	13.4	9.0	11.2	9.3
2015	12	1	6434	MELLE	5.9	13.6	9.9	11.7	10.5
2015	12	2	6434	MELLE	0.0	12.5	10.1	11.3	9.1
2015	12	3	6434	MELLE	0.0	11.5	8.6	10.0	8.1
2015	12	4	6434	MELLE	4.1	11.1	7.0	9.1	7.5
2015	12	5	6434	MELLE	0.0	8.4	6.6	7.5	5.4
2015	12	6	6434	MELLE	0.0	12.3	6.5	9.4	8.1
2015	12	7	6434	MELLE	0.0	13.0	9.7	11.4	9.0
2015	12	8	6434	MELLE	3.2	11.7	8.5	10.1	7.7
2015	12	9	6434	MELLE	0.0	10.0	4.3	7.2	5.6
2015	12	10	6434	MELLE	0.0	6.6	4.0	5.3	4.2
2015	12	11	6434	MELLE	14.4	9.7	4.8	7.3	6.3
2015	12	12	6434	MELLE	0.1	11.3	5.7	8.5	6.9
2015	12	13	6434	MELLE	5.0	10.2	7.4	8.8	8.1
2015	12	14	6434	MELLE	0.0	8.4	2.4	5.4	6.0
2015	12	15	6434	MELLE	2.8	11.1	5.6	8.3	7.0
2015	12	16	6434	MELLE	4.4	13.7	9.7	11.7	10.5
2015	12	17	6434	MELLE	0.6	15.5	12.5	14.0	11.1
2015	12	18	6434	MELLE	0.0	13.2	10.3	11.7	10.1
2015	12	19	6434	MELLE	0.2	14.6	11.4	13.0	10.5
2015	12	20	6434	MELLE	0.3	13.6	10.9	12.3	9.5
2015	12	21	6434	MELLE	0.5	12.1	9.4	10.8	9.2
2015	12	22	6434	MELLE	3.6	14.4	11.6	13.0	10.9
2015	12	23	6434	MELLE	0.0	13.1	7.7	10.4	8.9
2015	12	24	6434	MELLE	1.4	12.9	7.4	10.1	8.2
2015	12	25	6434	MELLE	1.0	14.0	7.6	10.8	8.4
2015	12	26	6434	MELLE	0.0	14.1	10.5	12.3	9.5
2015	12	27	6434	MELLE	0.0	13.4	9.3	11.3	8.8
2015	12	28	6434	MELLE	0.0	12.7	4.6	8.6	6.5
2015	12	29	6434	MELLE	0.1	11.3	7.2	9.2	6.9
2015	12	30	6434	MELLE	0.0	10.4	6.4	8.4	6.2
2015	12	31	6434	MELLE	3.6	10.3	6.9	8.6	6.3
2016	1	1	6434	MELLE	0.1	8.1	2.6	5.3	5.5
2016	1	2	6434	MELLE	7.4	11.1	6.4	8.7	6.7
2016	1	3	6434	MELLE	15.1	9.1	5.3	7.2	7.1
2016	1	4	6434	MELLE	0.6	8.4	5.9	7.2	6.6
2016	1	5	6434	MELLE	0.4	8.1	5.3	6.7	6.2
2016	1	6	6434	MELLE	1.0	9.5	6.3	7.9	6.8
2016	1	7	6434	MELLE	14.9	10.0	5.1	7.5	6.4
2016	1	8	6434	MELLE	0.0	8.0	2.3	5.2	4.3
2016	1	9	6434	MELLE	2.3	9.0	4.2	6.6	4.9
2016	1	10	6434	MELLE	1.2	9.2	4.6	6.9	5.6
2016	1	11	6434	MELLE	10.6	8.5	3.5	6.0	5.2
2016	1	12	6434	MELLE	3.5	8.9	4.6	6.8	5.6
2016	1	13	6434	MELLE	2.2	6.9	2.1	4.5	5.2
2016	1	14	6434	MELLE	11.4	6.3	0.5	3.4	4.0
2016	1	15	6434	MELLE	30.4	5.5	0.9	3.2	3.7
2016	1	16	6434	MELLE	1.8	7.1	0.8	4.0	3.3
2016	1	17	6434	MELLE	0.5	4.1	-2.3	0.9	2.4
2016	1	18	6434	MELLE	0.0	-0.8	-4.8	-2.8	1.1
2016	1	19	6434	MELLE	0.0	2.7	-6.3	-1.8	0.6
2016	1	20	6434	MELLE	0.0	1.8	-2.6	-0.4	0.5
2016	1	21	6434	MELLE	0.0	5.8	-2.4	1.7	0.5
2016	1	22	6434	MELLE	7.1	5.9	-1.0	2.5	0.4
2016	1	23	6434	MELLE	0.1	8.1	3.9	6.0	1.4
2016	1	24	6434	MELLE	1.3	9.6	5.6	7.6	4.8
2016	1	25	6434	MELLE	0.1	13.6	7.1	10.3	6.1
2016	1	26	6434	MELLE	0.1	11.4	7.8	9.6	7.2
2016	1	27	6434	MELLE	4.3	12.0	9.9	11.0	8.2
2016	1	28	6434	MELLE	1.2	11.2	3.2	7.2	6.8
2016	1	29	6434	MELLE	0.0	10.0	4.5	7.2	5.7
2016	1	30	6434	MELLE	15.6	10.1	3.0	6.5	6.7
2016	1	31	6434	MELLE	3.8	12.8	4.0	8.4	5.5
2016	2	1	6434	MELLE	2.1	12.8	10.8	11.8	8.8
2016	2	2	6434	MELLE	4.5	12.0	5.0	8.5	8.1
2016	2	3	6434	MELLE	2.7	6.9	3.3	5.1	5.1
2016	2	4	6434	MELLE	6.8	10.5	1.8	6.2	4.9
2016	2	5	6434	MELLE	3.6	11.2	7.3	9.2	7.4
2016	2	6	6434	MELLE	0.0	12.3	8.0	10.1	7.8
2016	2	7	6434	MELLE	5.5	12.4	6.1	9.2	7.2
2016	2	8	6434	MELLE	5.1	9.6	6.4	8.0	6.9
2016	2	9	6434	MELLE	17.2	8.0	2.5	5.3	5.5
2016	2	10	6434	MELLE	9.3	7.0	3.2	5.1	4.8
2016	2	11	6434	MELLE	0.1	6.4	1.0	3.7	4.0
2016	2	12	6434	MELLE	0.1	7.3	-1.7	2.8	4.0
2016	2	13	6434	MELLE	3.8	3.2	-2.1	0.6	2.5
2016	2	14	6434	MELLE	4.0	4.0	2.1	3.0	3.8
2016	2	15	6434	MELLE	0.6	6.5	-1.8	2.3	3.6
2016	2	16	6434	MELLE	0.1	5.7	-4.2	0.8	2.5
2016	2	17	6434	MELLE	0.0	4.7	-5.3	-0.3	1.7
2016	2	18	6434	MELLE	2.1	3.0	-1.7	0.6	1.6
2016	2	19	6434	MELLE	0.8	8.4	-0.5	3.9	3.3
2016	2	20	6434	MELLE	9.6	11.1	6.0	8.6	5.8
2016	2	21	6434	MELLE	2.2	12.3	10.3	11.3	8.4
2016	2	22	6434	MELLE	11.6	11.6	4.4	8.0	8.2
2016	2	23	6434	MELLE	2.3	8.8	0.5	4.6	6.0
2016	2	24	6434	MELLE	0.2	6.9	-2.3	2.3	4.1
2016	2	25	6434	MELLE	0.7	7.1	-1.8	2.6	3.9
2016	2	26	6434	MELLE	0.0	5.9	1.1	3.5	4.1
2016	2	27	6434	MELLE	0.0	6.6	0.2	3.4	3.5
2016	2	28	6434	MELLE	0.0	6.9	0.3	3.6	2.8
2016	2	29	6434	MELLE	0.0	7.0	-2.3	2.3	3.0
2016	3	1	6434	MELLE	4.6	9.1	-3.5	2.8	2.8
2016	3	2	6434	MELLE	10.5	9.2	3.0	6.1	5.7
2016	3	3	6434	MELLE	12.2	8.5	1.0	4.7	5.0
2016	3	4	6434	MELLE	11.0	8.3	-1.0	3.7	4.7
2016	3	5	6434	MELLE	0.8	9.0	-1.2	3.9	4.1
2016	3	6	6434	MELLE	10.2	6.2	0.7	3.4	4.9
2016	3	7	6434	MELLE	3.7	7.0	-0.1	3.4	4.7
2016	3	8	6434	MELLE	0.1	8.0	-1.1	3.4	4.6
2016	3	9	6434	MELLE	0.0	8.3	1.3	4.8	5.0
2016	3	10	6434	MELLE	0.0	10.7	-2.3	4.2	5.0
2016	3	11	6434	MELLE	0.1	10.7	-1.7	4.5	5.2
2016	3	12	6434	MELLE	0.1	10.5	0.2	5.4	5.9
2016	3	13	6434	MELLE	0.0	10.0	-0.7	4.7	5.2
2016	3	14	6434	MELLE	0.0	8.7	0.0	4.3	4.7
2016	3	15	6434	MELLE	0.0	10.6	-2.2	4.2	5.1
2016	3	16	6434	MELLE	0.0	9.4	2.0	5.7	5.3
2016	3	17	6434	MELLE	0.0	11.2	-1.5	4.8	5.0
2016	3	18	6434	MELLE	0.0	6.9	1.0	3.9	5.0
2016	3	19	6434	MELLE	0.0	8.1	5.6	6.9	6.2
2016	3	20	6434	MELLE	0.0	9.6	5.1	7.4	6.5
2016	3	21	6434	MELLE	0.4	10.1	5.5	7.8	7.1
2016	3	22	6434	MELLE	0.0	12.3	1.1	6.7	7.0
2016	3	23	6434	MELLE	18.6	10.2	5.2	7.7	7.5
2016	3	24	6434	MELLE	1.2	10.4	6.0	8.2	7.3
2016	3	25	6434	MELLE	8.1	11.1	0.6	5.8	7.7
2016	3	26	6434	MELLE	0.0	14.8	0.2	7.5	7.2
2016	3	27	6434	MELLE	11.1	13.8	6.8	10.3	8.8
2016	3	28	6434	MELLE	7.9	12.8	6.0	9.4	8.5
2016	3	29	6434	MELLE	6.5	12.7	5.5	9.1	8.3
2016	3	30	6434	MELLE	0.6	12.0	7.1	9.5	8.9
2016	3	31	6434	MELLE	1.9	10.2	5.9	8.0	8.6
2016	4	1	6434	MELLE	0.0	12.3	1.5	6.9	8.4
2016	4	2	6434	MELLE	0.0	14.3	7.3	10.8	9.6
2016	4	3	6434	MELLE	1.8	20.7	12.1	16.4	12.7
2016	4	4	6434	MELLE	1.1	15.5	8.6	12.0	12.6
2016	4	5	6434	MELLE	0.2	14.9	7.6	11.2	11.1
2016	4	6	6434	MELLE	2.0	11.5	6.7	9.1	9.4
2016	4	7	6434	MELLE	2.4	11.3	4.5	7.9	8.2
2016	4	8	6434	MELLE	0.5	12.8	3.8	8.3	8.8
2016	4	9	6434	MELLE	5.2	15.2	2.3	8.8	9.1
2016	4	10	6434	MELLE	0.2	15.4	1.9	8.6	10.4
2016	4	11	6434	MELLE	0.0	19.0	8.8	13.9	11.1
2016	4	12	6434	MELLE	0.0	16.3	6.5	11.4	11.5
2016	4	13	6434	MELLE	0.0	14.5	4.0	9.2	10.2
2016	4	14	6434	MELLE	4.7	17.5	0.9	9.2	10.4
2016	4	15	6434	MELLE	10.3	16.5	9.5	13.0	11.9
2016	4	16	6434	MELLE	0.4	11.8	4.1	8.0	10.8
2016	4	17	6434	MELLE	1.5	10.7	1.5	6.1	9.0
2016	4	18	6434	MELLE	0.0	12.8	0.4	6.6	8.6
2016	4	19	6434	MELLE	0.0	13.8	5.6	9.7	10.4
2016	4	20	6434	MELLE	0.0	15.5	0.9	8.2	10.5
2016	4	21	6434	MELLE	2.2	19.1	5.2	12.2	11.4
2016	4	22	6434	MELLE	0.0	14.0	8.1	11.0	11.9
2016	4	23	6434	MELLE	0.2	11.1	2.8	7.0	11.0
2016	4	24	6434	MELLE	4.2	9.4	1.9	5.6	9.0
2016	4	25	6434	MELLE	11.9	10.2	2.2	6.2	7.9
2016	4	26	6434	MELLE	4.9	8.9	2.0	5.5	7.0
2016	4	27	6434	MELLE	13.1	8.5	1.9	5.2	7.1
2016	4	28	6434	MELLE	1.3	11.0	-0.4	5.3	8.0
2016	4	29	6434	MELLE	1.2	10.6	4.8	7.7	8.4
2016	4	30	6434	MELLE	0.0	11.5	4.4	7.9	9.2
2016	5	1	6434	MELLE	0.0	14.5	0.7	7.6	9.7
2016	5	2	6434	MELLE	0.7	17.4	0.5	8.9	11.0
2016	5	3	6434	MELLE	2.2	14.6	3.5	9.1	12.4
2016	5	4	6434	MELLE	0.0	16.8	1.1	8.9	12.3
2016	5	5	6434	MELLE	0.0	19.6	5.5	12.6	13.5
2016	5	6	6434	MELLE	0.0	24.0	6.0	15.0	15.5
2016	5	7	6434	MELLE	0.0	26.6	11.9	19.3	17.7
2016	5	8	6434	MELLE	0.0	27.0	10.7	18.8	19.2
2016	5	9	6434	MELLE	0.0	25.1	13.9	19.5	19.4
2016	5	10	6434	MELLE	7.8	20.8	13.5	17.2	18.3
2016	5	11	6434	MELLE	0.4	24.3	13.9	19.1	18.7
2016	5	12	6434	MELLE	0.0	24.0	11.2	17.6	19.3
2016	5	13	6434	MELLE	0.0	23.3	9.5	16.4	19.7
2016	5	14	6434	MELLE	0.0	12.5	6.0	9.3	16.2
2016	5	15	6434	MELLE	0.0	14.5	4.8	9.7	14.4
2016	5	16	6434	MELLE	0.0	15.3	5.9	10.6	15.6
2016	5	17	6434	MELLE	0.0	18.0	8.2	13.1	15.6
2016	5	18	6434	MELLE	0.5	18.9	8.5	13.7	15.3
2016	5	19	6434	MELLE	0.0	19.4	6.2	12.8	16.1
2016	5	20	6434	MELLE	2.4	19.7	10.7	15.2	15.9
2016	5	21	6434	MELLE	0.0	24.0	13.4	18.7	17.6
2016	5	22	6434	MELLE	37.6	20.2	11.6	15.9	17.3
2016	5	23	6434	MELLE	4.7	15.0	10.9	12.9	15.4
2016	5	24	6434	MELLE	0.0	15.1	10.3	12.7	14.7
2016	5	25	6434	MELLE	0.0	17.6	6.8	12.2	14.9
2016	5	26	6434	MELLE	0.0	21.4	6.9	14.2	16.9
2016	5	27	6434	MELLE	0.0	22.7	12.9	17.8	18.7
2016	5	28	6434	MELLE	0.0	22.6	12.2	17.4	19.7
2016	5	29	6434	MELLE	2.4	21.6	13.5	17.5	18.8
2016	5	30	6434	MELLE	54.5	14.3	13.0	13.7	16.0
2016	5	31	6434	MELLE	4.8	18.3	13.1	15.7	16.1
2016	6	1	6434	MELLE	0.0	15.7	13.4	14.6	16.2
2016	6	2	6434	MELLE	0.7	14.8	11.8	13.3	15.1
2016	6	3	6434	MELLE	1.0	16.0	11.5	13.8	15.0
2016	6	4	6434	MELLE	0.7	17.8	11.8	14.8	16.1
2016	6	5	6434	MELLE	0.0	25.7	12.9	19.3	18.5
2016	6	6	6434	MELLE	18.0	26.2	13.2	19.7	20.0
2016	6	7	6434	MELLE	0.1	27.1	16.1	21.6	20.9
2016	6	8	6434	MELLE	0.0	23.1	12.5	17.8	20.1
2016	6	9	6434	MELLE	0.0	20.6	10.7	15.6	20.0
2016	6	10	6434	MELLE	0.0	22.9	8.4	15.6	20.4
2016	6	11	6434	MELLE	0.0	21.8	15.1	18.4	20.8
2016	6	12	6434	MELLE	2.6	21.6	14.6	18.1	20.2
2016	6	13	6434	MELLE	4.2	19.5	14.2	16.8	18.7
2016	6	14	6434	MELLE	3.1	19.4	13.3	16.4	17.9
2016	6	15	6434	MELLE	8.8	18.7	12.2	15.4	17.6
2016	6	16	6434	MELLE	1.4	18.4	8.6	13.5	17.1
2016	6	17	6434	MELLE	9.7	17.1	10.9	14.0	17.2
2016	6	18	6434	MELLE	3.9	17.3	12.2	14.7	16.8
2016	6	19	6434	MELLE	0.0	20.2	9.9	15.1	17.4
2016	6	20	6434	MELLE	14.4	17.1	14.1	15.6	16.9
2016	6	21	6434	MELLE	11.5	20.2	14.9	17.5	17.8
2016	6	22	6434	MELLE	0.0	27.2	12.3	19.8	19.9
2016	6	23	6434	MELLE	41.9	28.2	17.7	22.9	21.8
2016	6	24	6434	MELLE	0.1	23.6	16.1	19.8	23.1
2016	6	25	6434	MELLE	3.0	20.7	12.6	16.7	19.9
2016	6	26	6434	MELLE	21.9	18.7	12.3	15.5	18.1
2016	6	27	6434	MELLE	2.1	19.7	12.5	16.1	17.5
2016	6	28	6434	MELLE	28.5	22.2	13.5	17.8	19.3
2016	6	29	6434	MELLE	0.6	20.3	13.7	17.0	18.6
2016	6	30	6434	MELLE	12.1	20.3	14.5	17.4	18.0
2016	7	1	6434	MELLE	3.0	19.4	14.2	16.8	18.0
2016	7	2	6434	MELLE	2.7	19.2	12.5	15.8	17.5
2016	7	3	6434	MELLE	4.0	20.3	11.4	15.8	17.4
2016	7	4	6434	MELLE	0.0	23.4	10.9	17.2	18.8
2016	7	5	6434	MELLE	0.1	20.5	13.8	17.1	18.6
2016	7	6	6434	MELLE	0.0	21.1	12.2	16.6	18.6
2016	7	7	6434	MELLE	0.0	24.9	11.3	18.1	19.2
2016	7	8	6434	MELLE	0.0	23.6	14.8	19.2	20.1
2016	7	9	6434	MELLE	0.0	25.4	15.0	20.2	21.5
2016	7	10	6434	MELLE	0.0	28.2	16.5	22.3	23.0
2016	7	11	6434	MELLE	0.0	21.9	15.8	18.8	21.5
2016	7	12	6434	MELLE	6.2	20.4	13.1	16.7	20.3
2016	7	13	6434	MELLE	0.8	19.4	12.1	15.7	18.3
2016	7	14	6434	MELLE	12.8	19.5	11.2	15.3	18.2
2016	7	15	6434	MELLE	0.0	22.7	9.6	16.2	18.8
2016	7	16	6434	MELLE	0.0	25.5	15.3	20.4	20.4
2016	7	17	6434	MELLE	0.0	26.3	17.1	21.7	21.6
2016	7	18	6434	MELLE	0.0	28.8	15.5	22.1	23.4
2016	7	19	6434	MELLE	0.0	31.6	15.4	23.5	24.6
2016	7	20	6434	MELLE	0.0	31.4	19.4	25.4	25.0
2016	7	21	6434	MELLE	0.0	26.4	16.5	21.5	24.2
2016	7	22	6434	MELLE	0.0	26.2	17.1	21.7	24.1
2016	7	23	6434	MELLE	1.9	21.8	15.4	18.6	22.2
2016	7	24	6434	MELLE	0.0	25.9	13.1	19.5	22.6
2016	7	25	6434	MELLE	0.6	25.4	14.4	19.9	22.8
2016	7	26	6434	MELLE	0.0	23.8	12.7	18.3	21.8
2016	7	27	6434	MELLE	0.2	22.1	13.0	17.5	20.8
2016	7	28	6434	MELLE	1.7	23.3	15.7	19.5	21.7
2016	7	29	6434	MELLE	0.7	22.1	15.4	18.8	21.2
2016	7	30	6434	MELLE	0.6	23.0	14.5	18.8	20.5
2016	7	31	6434	MELLE	0.0	23.0	11.8	17.4	21.1
2016	8	1	6434	MELLE	0.0	21.6	11.1	16.3	20.4
2016	8	2	6434	MELLE	19.6	19.0	13.7	16.3	19.5
2016	8	3	6434	MELLE	15.2	19.3	15.8	17.5	19.6
2016	8	4	6434	MELLE	0.0	21.3	14.4	17.8	19.1
2016	8	5	6434	MELLE	0.2	23.2	13.5	18.4	19.5
2016	8	6	6434	MELLE	0.0	22.9	12.7	17.8	20.1
2016	8	7	6434	MELLE	0.0	25.2	12.6	18.9	20.1
2016	8	8	6434	MELLE	0.0	22.0	14.4	18.2	20.5
2016	8	9	6434	MELLE	4.0	20.1	10.2	15.1	19.8
2016	8	10	6434	MELLE	6.9	16.6	8.3	12.5	18.1
2016	8	11	6434	MELLE	6.8	16.7	8.7	12.7	16.4
2016	8	12	6434	MELLE	0.0	24.3	14.7	19.5	19.1
2016	8	13	6434	MELLE	0.0	24.6	13.7	19.1	20.1
2016	8	14	6434	MELLE	0.0	23.2	11.9	17.5	19.8
2016	8	15	6434	MELLE	0.0	22.7	12.4	17.5	19.9
2016	8	16	6434	MELLE	0.1	23.9	11.4	17.7	20.0
2016	8	17	6434	MELLE	0.0	26.0	10.2	18.1	20.8
2016	8	18	6434	MELLE	0.0	26.2	13.0	19.6	21.9
2016	8	19	6434	MELLE	0.8	22.5	13.3	17.9	21.0
2016	8	20	6434	MELLE	0.1	23.6	14.8	19.2	20.5
2016	8	21	6434	MELLE	8.9	19.6	14.0	16.8	19.2
2016	8	22	6434	MELLE	2.2	24.6	14.3	19.5	20.0
2016	8	23	6434	MELLE	0.0	29.0	11.6	20.3	21.2
2016	8	24	6434	MELLE	0.0	32.8	16.1	24.4	23.1
2016	8	25	6434	MELLE	0.0	33.5	14.8	24.2	24.6
2016	8	26	6434	MELLE	0.0	27.2	18.0	22.6	25.0
2016	8	27	6434	MELLE	0.4	29.6	17.7	23.6	24.3
2016	8	28	6434	MELLE	0.0	24.9	16.7	20.8	23.8
2016	8	29	6434	MELLE	4.8	22.4	11.7	17.1	21.6
2016	8	30	6434	MELLE	0.1	24.4	8.6	16.5	20.6
2016	8	31	6434	MELLE	0.1	26.7	9.0	17.9	21.3
2016	9	1	6434	MELLE	0.0	23.1	11.3	17.2	20.9
2016	9	2	6434	MELLE	1.1	22.0	11.1	16.5	20.0
2016	9	3	6434	MELLE	0.4	24.1	13.1	18.6	20.3
2016	9	4	6434	MELLE	5.5	21.7	16.1	18.9	19.6
2016	9	5	6434	MELLE	0.0	22.6	15.8	19.2	19.7
2016	9	6	6434	MELLE	0.2	22.7	14.6	18.6	20.4
2016	9	7	6434	MELLE	3.5	26.4	11.6	19.0	20.9
2016	9	8	6434	MELLE	0.0	27.6	11.4	19.5	21.4
2016	9	9	6434	MELLE	0.0	24.5	11.5	18.0	21.1
2016	9	10	6434	MELLE	0.0	26.0	13.0	19.5	21.3
2016	9	11	6434	MELLE	0.0	22.4	17.2	19.8	21.4
2016	9	12	6434	MELLE	0.0	29.0	17.1	23.1	23.0
2016	9	13	6434	MELLE	0.0	31.5	15.4	23.5	23.7
2016	9	14	6434	MELLE	0.0	30.7	17.2	23.9	24.0
2016	9	15	6434	MELLE	3.7	26.8	13.5	20.2	23.1
2016	9	16	6434	MELLE	8.5	21.8	14.4	18.1	20.2
2016	9	17	6434	MELLE	0.1	21.0	14.8	17.9	19.2
2016	9	18	6434	MELLE	0.0	21.8	13.8	17.8	19.0
2016	9	19	6434	MELLE	0.7	21.5	11.7	16.6	18.3
2016	9	20	6434	MELLE	0.0	21.5	9.6	15.6	18.2
2016	9	21	6434	MELLE	0.0	21.6	7.6	14.6	17.4
2016	9	22	6434	MELLE	3.3	22.0	8.5	15.3	17.5
2016	9	23	6434	MELLE	0.0	21.2	10.1	15.6	18.0
2016	9	24	6434	MELLE	0.0	24.5	10.4	17.4	18.1
2016	9	25	6434	MELLE	0.9	21.7	10.5	16.1	17.1
2016	9	26	6434	MELLE	0.0	17.9	7.3	12.6	15.4
2016	9	27	6434	MELLE	0.1	21.9	4.9	13.4	15.9
2016	9	28	6434	MELLE	0.0	22.9	15.7	19.3	18.4
2016	9	29	6434	MELLE	1.8	18.2	13.8	16.0	17.2
2016	9	30	6434	MELLE	1.1	17.8	12.7	15.2	16.0
2016	10	1	6434	MELLE	0.2	17.9	9.9	13.9	15.5
2016	10	2	6434	MELLE	5.3	15.8	10.1	12.9	14.0
2016	10	3	6434	MELLE	0.2	18.6	7.9	13.3	13.5
2016	10	4	6434	MELLE	0.1	16.0	6.6	11.3	13.3
2016	10	5	6434	MELLE	0.0	14.9	7.6	11.3	12.2
2016	10	6	6434	MELLE	0.0	14.0	2.3	8.1	11.0
2016	10	7	6434	MELLE	0.0	13.6	7.6	10.6	12.5
2016	10	8	6434	MELLE	0.0	16.1	3.7	9.9	12.6
2016	10	9	6434	MELLE	0.0	14.9	2.8	8.8	11.7
2016	10	10	6434	MELLE	0.0	15.1	3.8	9.4	11.6
2016	10	11	6434	MELLE	0.0	14.2	-0.4	6.9	10.6
2016	10	12	6434	MELLE	1.2	10.6	6.9	8.7	10.8
2016	10	13	6434	MELLE	0.0	12.3	5.6	8.9	10.1
2016	10	14	6434	MELLE	0.0	9.1	7.2	8.1	9.8
2016	10	15	6434	MELLE
2016	10	16	6434	MELLE
2016	10	17	6434	MELLE
2016	10	18	6434	MELLE
2016	10	19	6434	MELLE
2016	10	20	6434	MELLE
2016	10	21	6434	MELLE
2016	10	22	6434	MELLE
2016	10	23	6434	MELLE
2016	10	24	6434	MELLE
2016	10	25	6434	MELLE
2016	10	26	6434	MELLE
2016	10	27	6434	MELLE
2016	10	28	6434	MELLE	0.0	14.1	12.3	13.2
2016	10	29	6434	MELLE	0.0	17.2	6.1	11.6
2016	10	30	6434	MELLE	0.0	15.5	4.6	10.0
2016	10	31	6434	MELLE	0.0	17.9	4.5	11.2
2016	11	1	6434	MELLE	0.0	15.5	3.5	9.5	10.2
2016	11	2	6434	MELLE	2.3	10.8	5.7	8.2	9.2
2016	11	3	6434	MELLE	1.0	11.7	5.3	8.5	8.6
2016	11	4	6434	MELLE	1.8	8.8	4.4	6.6	7.8
2016	11	5	6434	MELLE	3.5	10.2	5.5	7.8	7.7
2016	11	6	6434	MELLE	2.7	8.2	3.6	5.9	6.7
2016	11	7	6434	MELLE	0.9	6.8	0.2	3.5	6.6
2016	11	8	6434	MELLE	0.7	6.1	-0.5	2.8	4.5
2016	11	9	6434	MELLE	15.5	6.6	1.8	4.2	5.1
2016	11	10	6434	MELLE	3.0	9.2	5.8	7.5	6.6
2016	11	11	6434	MELLE	3.1	6.3	-2.0	2.1	5.3
2016	11	12	6434	MELLE	0.6	5.6	-2.0	1.8	3.5
2016	11	13	6434	MELLE	0.8	6.7	4.1	5.4	5.7
2016	11	14	6434	MELLE	0.9	7.2	3.5	5.4	6.4
2016	11	15	6434	MELLE	1.8	13.0	7.1	10.1	9.0
2016	11	16	6434	MELLE	18.5	14.3	10.6	12.4	11.2
2016	11	17	6434	MELLE	17.8	11.7	8.2	10.0	9.8
2016	11	18	6434	MELLE	27.9	8.2	1.0	4.6	7.0
2016	11	19	6434	MELLE	0.1	7.2	4.3	5.7	5.6
2016	11	20	6434	MELLE	9.4	12.3	5.9	9.1	6.9
2016	11	21	6434	MELLE	2.7	15.0	10.4	12.7	9.7
2016	11	22	6434	MELLE	0.0	12.7	8.1	10.4	8.6
2016	11	23	6434	MELLE	0.5	11.5	6.5	9.0	8.3
2016	11	24	6434	MELLE	0.0	10.7	5.3	8.0	8.0
2016	11	25	6434	MELLE	0.0	7.7	1.1	4.4	5.2
2016	11	26	6434	MELLE	0.0	8.2	0.9	4.5	5.1
2016	11	27	6434	MELLE	0.5	9.0	0.3	4.6	5.1
2016	11	28	6434	MELLE	0.0	4.9	-1.0	1.9	2.8
2016	11	29	6434	MELLE	0.0	3.6	-4.9	-0.6	1.1
2016	11	30	6434	MELLE	0.0	5.2	-5.8	-0.3	0.6
2016	12	1	6434	MELLE	0.0	6.7	0.7	3.7	1.3
2016	12	2	6434	MELLE	0.8	9.7	2.0	5.8	5.0
2016	12	3	6434	MELLE	0.0	4.2	-2.6	0.8	2.5
2016	12	4	6434	MELLE	0.0	3.5	-2.6	0.5	0.9
2016	12	5	6434	MELLE	0.0	5.9	-4.6	0.6	0.5
2016	12	6	6434	MELLE	0.0	8.6	-2.8	2.9	0.5
2016	12	7	6434	MELLE	0.0	9.7	3.8	6.7	2.4
2016	12	8	6434	MELLE	0.1	8.7	4.5	6.6	4.1
2016	12	9	6434	MELLE	0.1	12.0	7.0	9.5	6.4
2016	12	10	6434	MELLE	0.2	9.5	5.1	7.3	5.8
2016	12	11	6434	MELLE	0.9	9.8	5.9	7.9	6.6
2016	12	12	6434	MELLE	0.7	6.5	3.7	5.1	5.2
2016	12	13	6434	MELLE	3.1	7.4	5.1	6.3	6.1
2016	12	14	6434	MELLE	0.0	11.5	1.7	6.6	5.7
2016	12	15	6434	MELLE	0.0	7.6	-0.3	3.7	3.3
2016	12	16	6434	MELLE	0.0	10.1	1.4	5.8	4.4
2016	12	17	6434	MELLE	0.0	7.2	0.7	3.9	4.3
2016	12	18	6434	MELLE	0.0	7.3	6.0	6.6	6.2
2016	12	19	6434	MELLE	0.0	7.7	3.6	5.7	6.0
2016	12	20	6434	MELLE	0.0	5.0	-1.9	1.5	2.5
2016	12	21	6434	MELLE	4.0	7.1	1.2	4.1	3.2
2016	12	22	6434	MELLE	6.4	7.2	3.5	5.4	5.6
2016	12	23	6434	MELLE	0.8	8.1	3.3	5.7	4.9
2016	12	24	6434	MELLE	0.4	8.7	6.0	7.4	5.5
2016	12	25	6434	MELLE	1.2	11.0	8.2	9.6	7.6
2016	12	26	6434	MELLE	3.5	11.0	2.9	6.9	7.1
2016	12	27	6434	MELLE	0.0	8.6	-0.9	3.8	3.2
2016	12	28	6434	MELLE	0.0	1.4	-2.2	-0.4	2.3
2016	12	29	6434	MELLE	0.0	1.1	-4.2	-1.5	2.2
2016	12	30	6434	MELLE	0.0	3.1	-6.0	-1.5	0.8
2016	12	31	6434	MELLE	0.1	-0.7	-2.5	-1.6	0.7
2017	1	1	6434	MELLE	2.4	0.0	-4.1	-2.0	0.1
2017	1	2	6434	MELLE	3.6	6.3	-0.6	2.9	0.2
2017	1	3	6434	MELLE	0.0	4.6	-1.2	1.7	0.6
2017	1	4	6434	MELLE	3.0	7.6	1.5	4.5	3.0
2017	1	5	6434	MELLE	0.0	5.2	-3.1	1.0	0.7
2017	1	6	6434	MELLE	0.0	0.7	-6.3	-2.8	-0.2
2017	1	7	6434	MELLE	0.8	2.0	-2.0	0.0	-0.2
2017	1	8	6434	MELLE	0.5	5.7	1.8	3.8	0.8
2017	1	9	6434	MELLE	6.3	6.6	3.6	5.1	4.3
2017	1	10	6434	MELLE	0.8	7.1	2.8	4.9	4.1
2017	1	11	6434	MELLE	1.0	10.7	5.4	8.1	5.1
2017	1	12	6434	MELLE	19.6	6.5	0.1	3.3	3.7
2017	1	13	6434	MELLE	23.5	4.6	0.2	2.4	1.7
2017	1	14	6434	MELLE	5.5	4.3	0.3	2.3	1.0
2017	1	15	6434	MELLE	5.9	1.4	-1.1	0.1	0.5
2017	1	16	6434	MELLE	0.0	3.8	-1.5	1.2	0.9
2017	1	17	6434	MELLE	0.0	-0.3	-4.5	-2.4	0.1
2017	1	18	6434	MELLE	0.0	-0.3	-5.3	-2.8	-0.2
2017	1	19	6434	MELLE	0.0	2.9	-4.3	-0.7	-0.6
2017	1	20	6434	MELLE	0.0	5.0	-4.9	0.0	-1.0
2017	1	21	6434	MELLE	0.0	3.6	-5.9	-1.2	-1.4
2017	1	22	6434	MELLE	0.0	4.8	-7.4	-1.3	-1.6
2017	1	23	6434	MELLE	0.0	2.9	-1.9	0.5	-0.3
2017	1	24	6434	MELLE	0.0	0.6	-0.7	0.0	0.0
2017	1	25	6434	MELLE	0.0	-0.1	-3.9	-2.0	0.0
2017	1	26	6434	MELLE	0.0	0.3	-4.9	-2.3	-0.5
2017	1	27	6434	MELLE	0.0	7.6	-5.5	1.1	-1.0
2017	1	28	6434	MELLE	0.0	10.6	3.9	7.2	1.4
2017	1	29	6434	MELLE	4.4	5.9	3.0	4.5	2.2
2017	1	30	6434	MELLE	4.0	7.8	4.9	6.4	5.2
2017	1	31	6434	MELLE	0.0	4.9	1.2	3.0	3.2
2017	2	1	6434	MELLE	1.7	9.4	1.3	5.4	5.4
2017	2	2	6434	MELLE	0.0	13.3	7.7	10.5	7.8
2017	2	3	6434	MELLE	0.9	11.7	6.7	9.2	7.6
2017	2	4	6434	MELLE	5.4	6.9	3.7	5.3	4.6
2017	2	5	6434	MELLE	4.6	6.3	2.9	4.6	5.0
2017	2	6	6434	MELLE	1.0	8.6	1.3	5.0	5.4
2017	2	7	6434	MELLE	1.2	5.6	3.9	4.7	5.2
2017	2	8	6434	MELLE	0.1	5.4	1.2	3.3	4.1
2017	2	9	6434	MELLE	0.5	1.8	-0.2	0.8	2.2
2017	2	10	6434	MELLE	0.0	-0.1	-3.1	-1.6	0.2
2017	2	11	6434	MELLE	0.0	0.9	-0.8	0.0	0.4
2017	2	12	6434	MELLE	0.0	6.3	0.8	3.6	2.5
2017	2	13	6434	MELLE	0.0	8.1	0.5	4.3	2.6
2017	2	14	6434	MELLE	0.0	14.1	0.3	7.2	3.8
2017	2	15	6434	MELLE	0.0	14.8	5.4	10.1	6.4
2017	2	16	6434	MELLE	0.0	10.7	4.2	7.5	6.1
2017	2	17	6434	MELLE	0.3	9.6	4.6	7.1	6.5
2017	2	18	6434	MELLE	0.0	11.2	1.1	6.2	6.7
2017	2	19	6434	MELLE	0.0	9.7	1.1	5.4	5.7
2017	2	20	6434	MELLE	0.6	11.0	7.2	9.1	8.5
2017	2	21	6434	MELLE	1.9	11.7	9.7	10.7	9.9
2017	2	22	6434	MELLE	8.6	10.9	9.5	10.2	9.3
2017	2	23	6434	MELLE	3.8	11.5	5.9	8.7	8.1
2017	2	24	6434	MELLE	0.4	7.2	1.6	4.4	5.9
2017	2	25	6434	MELLE	0.1	9.5	1.5	5.5	4.7
2017	2	26	6434	MELLE	0.8	11.2	6.6	8.9	7.7
2017	2	27	6434	MELLE	16.3	10.9	3.3	7.1	7.1
2017	2	28	6434	MELLE	6.0	6.9	2.0	4.4	4.8
2017	3	1	6434	MELLE	3.1	9.1	4.8	7.0	6.3
2017	3	2	6434	MELLE	1.0	9.5	3.9	6.7	5.0
2017	3	3	6434	MELLE	0.2	12.3	3.0	7.6	5.4
2017	3	4	6434	MELLE	1.4	12.0	6.0	9.0	7.9
2017	3	5	6434	MELLE	9.2	9.0	4.6	6.8	5.9
2017	3	6	6434	MELLE	7.2	8.0	4.7	6.4	6.1
2017	3	7	6434	MELLE	0.0	10.2	2.6	6.4	7.0
2017	3	8	6434	MELLE	10.8	11.6	3.1	7.3	7.3
2017	3	9	6434	MELLE	0.4	14.7	3.4	9.0	9.6
2017	3	10	6434	MELLE	0.0	12.8	0.4	6.6	7.8
2017	3	11	6434	MELLE	0.0	13.5	0.4	7.0	7.4
2017	3	12	6434	MELLE	0.0	18.2	1.1	9.6	8.9
2017	3	13	6434	MELLE	0.0	12.9	1.9	7.4	7.6
2017	3	14	6434	MELLE	0.0	12.4	2.5	7.5	8.0
2017	3	15	6434	MELLE	0.0	17.5	4.5	11.0	11.6
2017	3	16	6434	MELLE	0.0	17.3	1.7	9.5	10.6
2017	3	17	6434	MELLE	0.9	11.3	7.4	9.4	9.5
2017	3	18	6434	MELLE	8.0	13.3	7.5	10.4	10.2
2017	3	19	6434	MELLE	0.1	12.6	10.6	11.6	10.6
2017	3	20	6434	MELLE	3.0	12.1	9.3	10.7	10.2
2017	3	21	6434	MELLE	1.2	10.5	3.7	7.1	8.8
2017	3	22	6434	MELLE	0.0	12.3	2.2	7.3	7.4
2017	3	23	6434	MELLE	0.0	15.1	1.4	8.2	8.3
2017	3	24	6434	MELLE	0.0	13.8	5.7	9.8	8.8
2017	3	25	6434	MELLE	0.0	15.7	4.8	10.3	8.1
2017	3	26	6434	MELLE	0.0	15.8	3.3	9.6	9.0
2017	3	27	6434	MELLE	0.0	18.1	2.9	10.5	9.7
2017	3	28	6434	MELLE	0.8	19.9	1.1	10.5	10.4
2017	3	29	6434	MELLE	0.0	16.8	9.1	13.0	11.6
2017	3	30	6434	MELLE	0.0	22.0	11.5	16.8	13.9
2017	3	31	6434	MELLE	0.5	18.8	5.9	12.4	12.7
2017	4	1	6434	MELLE	0.5	14.7	5.3	10.0	11.7
2017	4	2	6434	MELLE	0.0	16.7	3.0	9.8	11.0
2017	4	3	6434	MELLE	0.0	16.0	2.7	9.4	11.1
2017	4	4	6434	MELLE	0.0	15.4	1.7	8.6	11.3
2017	4	5	6434	MELLE	0.0	13.6	4.6	9.1	10.7
2017	4	6	6434	MELLE	0.0	11.8	1.7	6.8	8.4
2017	4	7	6434	MELLE	0.0	15.1	0.8	8.0	10.4
2017	4	8	6434	MELLE	0.0	16.5	0.8	8.7	12.1
2017	4	9	6434	MELLE	0.0	23.1	1.0	12.0	13.9
2017	4	10	6434	MELLE	0.1	15.3	2.4	8.8	11.7
2017	4	11	6434	MELLE	0.0	15.0	1.3	8.2	11.3
2017	4	12	6434	MELLE	0.5	14.2	6.2	10.2	11.7
2017	4	13	6434	MELLE	0.1	13.7	2.5	8.1	11.4
2017	4	14	6434	MELLE	0.0	14.4	1.4	7.9	10.2
2017	4	15	6434	MELLE	2.0	12.2	4.0	8.1	9.7
2017	4	16	6434	MELLE	1.7	12.9	4.5	8.7	10.2
2017	4	17	6434	MELLE	6.5	11.4	2.4	6.9	9.8
2017	4	18	6434	MELLE	3.3	11.2	0.7	5.9	8.8
2017	4	19	6434	MELLE	0.0	9.4	-0.9	4.2	7.0
2017	4	20	6434	MELLE	0.0	13.4	-3.5	5.0	9.6
2017	4	21	6434	MELLE	0.1	15.0	5.4	10.2	11.4
2017	4	22	6434	MELLE	0.2	12.6	1.9	7.2	11.0
2017	4	23	6434	MELLE	0.0	12.8	-0.1	6.3	10.4
2017	4	24	6434	MELLE	1.0	15.1	3.5	9.3	10.9
2017	4	25	6434	MELLE	1.1	10.0	1.0	5.5	9.2
2017	4	26	6434	MELLE	2.8	11.3	0.4	5.8	8.7
2017	4	27	6434	MELLE	0.1	10.8	-0.5	5.2	8.4
2017	4	28	6434	MELLE	3.6	12.4	4.6	8.5	10.0
2017	4	29	6434	MELLE	0.0	15.1	2.3	8.7	12.2
2017	4	30	6434	MELLE	0.0	20.2	3.6	11.9	13.4
2017	5	1	6434	MELLE	0.2	15.5	5.1	10.3	12.4
2017	5	2	6434	MELLE	1.6	13.7	1.6	7.7	10.7
2017	5	3	6434	MELLE	9.6	13.6	6.1	9.9	11.3
2017	5	4	6434	MELLE	1.2	15.7	9.6	12.6	12.1
2017	5	5	6434	MELLE	0.0	12.1	8.1	10.1	10.8
2017	5	6	6434	MELLE	0.0	19.9	6.4	13.2	14.0
2017	5	7	6434	MELLE	0.0	13.2	9.0	11.1	12.3
2017	5	8	6434	MELLE	0.2	14.0	6.3	10.2	10.8
2017	5	9	6434	MELLE	0.0	15.0	0.7	7.9	13.1
2017	5	10	6434	MELLE	0.0	18.3	0.7	9.5	15.1
2017	5	11	6434	MELLE	0.0	24.5	6.8	15.6	17.1
2017	5	12	6434	MELLE	2.7	22.2	13.4	17.8	17.8
2017	5	13	6434	MELLE	0.2	18.9	8.1	13.5	15.9
2017	5	14	6434	MELLE	0.0	19.4	8.1	13.7	16.7
2017	5	15	6434	MELLE	0.0	22.4	6.4	14.4	17.8
2017	5	16	6434	MELLE	0.0	27.1	17.1	22.1	22.1
2017	5	17	6434	MELLE	0.5	29.5	16.0	22.8	24.0
2017	5	18	6434	MELLE	4.1	18.6	14.2	16.4	19.3
2017	5	19	6434	MELLE	2.0	16.9	7.9	12.4	15.2
2017	5	20	6434	MELLE	0.3	19.0	8.5	13.8	16.1
2017	5	21	6434	MELLE	0.0	21.0	6.0	13.5	18.4
2017	5	22	6434	MELLE	0.0	25.9	7.9	16.9	21.3
2017	5	23	6434	MELLE	0.0	22.3	11.8	17.1	21.1
2017	5	24	6434	MELLE	0.1	23.9	11.9	17.9	21.6
2017	5	25	6434	MELLE	0.0	24.9	8.8	16.8	22.7
2017	5	26	6434	MELLE	0.0	27.4	11.5	19.4	23.8
2017	5	27	6434	MELLE	0.0	31.2	14.3	22.8	25.8
2017	5	28	6434	MELLE	2.0	28.3	15.2	21.7	25.5
2017	5	29	6434	MELLE	1.1	30.6	17.5	24.1	26.4
2017	5	30	6434	MELLE	0.0	21.1	13.3	17.2	22.4
2017	5	31	6434	MELLE	0.0	23.4	11.3	17.4	21.8
2017	6	1	6434	MELLE	0.0	26.2	8.7	17.5	24.2
2017	6	2	6434	MELLE	0.2	27.7	13.7	20.7	26.6
2017	6	3	6434	MELLE	0.1	24.6	14.4	19.5	23.8
2017	6	4	6434	MELLE	0.0	20.4	11.2	15.8	22.6
2017	6	5	6434	MELLE	0.4	22.8	11.7	17.2	22.7
2017	6	6	6434	MELLE	4.9	18.1	12.6	15.4	17.6
2017	6	7	6434	MELLE	0.4	19.2	12.1	15.6	18.0
2017	6	8	6434	MELLE	0.3	24.7	12.5	18.6	21.1
2017	6	9	6434	MELLE	16.2	20.7	12.3	16.5	18.9
2017	6	10	6434	MELLE	0.0	25.6	10.9	18.3	21.8
2017	6	11	6434	MELLE	0.0	27.9	15.0	21.5	24.5
2017	6	12	6434	MELLE	0.0	19.1	12.8	15.9	19.4
2017	6	13	6434	MELLE	0.0	22.6	10.8	16.7	21.3
2017	6	14	6434	MELLE	0.0	25.8	8.2	17.0	23.9
2017	6	15	6434	MELLE	0.0	27.4	14.5	21.0	25.2
2017	6	16	6434	MELLE	0.0	21.2	11.6	16.4	22.0
2017	6	17	6434	MELLE	0.0	26.2	12.6	19.4	24.1
2017	6	18	6434	MELLE	0.0	28.2	11.6	19.9	27.0
2017	6	19	6434	MELLE	0.0	31.0	14.6	22.8	29.1
2017	6	20	6434	MELLE	0.0	30.8	14.7	22.8	29.0
2017	6	21	6434	MELLE	0.0	32.4	17.9	25.2	30.1
2017	6	22	6434	MELLE	0.2	32.1	17.1	24.6	29.1
2017	6	23	6434	MELLE	0.2	24.0	15.8	19.9	26.4
2017	6	24	6434	MELLE	0.3	20.1	14.1	17.1	21.1
2017	6	25	6434	MELLE	0.4	22.8	16.5	19.6	22.5
2017	6	26	6434	MELLE	0.0	23.7	14.3	19.0	24.8
2017	6	27	6434	MELLE	0.9	20.2	12.4	16.3	21.4
2017	6	28	6434	MELLE	0.0	22.8	15.5	19.2	21.0
2017	6	29	6434	MELLE	0.4	21.8	12.2	17.0	21.5
2017	6	30	6434	MELLE	0.1	21.7	12.9	17.3	21.3
